# Supplementary material for: The Past, the Present, and the Future: A Bibliometric Analysis of Failed/Fragile/Collapsed State Research During 1990–2020
Source: Front Res Metr Anal. 2022 Feb 4;7:720882. doi: 10.3389/frma.2022.720882 (PMC8855057; doi:10.3389/frma.2022.720882)
Supplement: Supplementary file 1 [file Table_1.XLSX]

## Sheet: Table 1 
	Steps	Set	Search strategies	No. of papers
	First	# 1	(TS = (“fragile state*” or “failed state*” or “state* failure*” or “state* fragilit*” or “weak state*” or “collaps* state*” or “state* collaps*” or “breakdown state*” or “state* breakdown” or “break* state*” or “state* break*” or “crisis state*” or “state* crisis*” or “mafia state*” or “post-conflict state*” or “post conflict state*” or “war-torn state*” or “shadow state*”)) and language: (Englis…	1760
	Second	# 2	(TS = (“fragile nation*” or “failed nation*” or “nation* failure*” or “nation* fragilit*” or “weak nation*” or “collaps* nation*” or “nation* collaps*” or “breakdown nation*” or “nation* breakdown” or “break* nation*” or “nation* break*” or “crisis nation*” or “nation* crisis*” or “mafia nation*” or “post-conflict nation*” or “post conflict nation*” or “war-torn nation*” or “shadow nation*”)) and…	324
	Third	# 3	(TS = (“fragile countr*” or “failed countr*” or “countr* failure*” or “countr* fragilit*” or “weak countr*” or “collaps* countr*” or “countr* collaps*” or “breakdown countr*” or “countr* breakdown” or “break* countr*” or “countr* break*” or “crisis countr*” or “countr* crisis*” or “mafia countr*” or “post-conflict countr*” or “post conflict countr*” or “war-torn countr*” or “shadow countr*”)) and…	365
	Fourth	# 4	#1 or #2 or #3	2417
	Note 1 :In WOS, “TS” = topic, relates to keywords, abstract, title and keywords plus in this field. Note 2: Various terms (such as weak states, shadow states, post-conflict states, mafia states, crisis states, state collapse, and so on) are interchangeable with "failed/fragile/collapsed states." Besides, "nation" and "country" are interchaeable with "state".

## Sheet: Table 2
	Rank	Country	Citations	Documents	Rank	Country	Citations	Documents	Rank	Country	Citations	Documents
	1	USA	24895	955	11	Norway	767	39	21	Turkey	323	25
	2	England	8507	454	12	Scotland	634	46	22	Chile	299	6
	3	Germany	2559	159	13	Belgium	604	33	23	Brazil	298	15
	4	Australia	1787	151	14	Peoples R China	583	49	24	Spain	279	22
	5	Switzerland	1587	70	15	Greece	504	16	25	Wales	244	15
	6	Canada	1563	109	16	Finland	470	31	26	Uganda	235	10
	7	Netherlands	1348	83	17	Singapore	452	20	27	South Korea	220	34
	8	Italy	1171	48	18	South Africa	421	39	28	Kenya	210	10
	9	Sweden	1034	53	19	Denmark	420	44	29	Austria	201	14
	10	France	851	52	20	Israel	388	31	30	Pakistan	195	13

## Sheet: Table 3
		Rank	Freq	Cited journals	Rank	Freq	Cited journals
		1	412	American Political Science Review	11	244	Foreign Affairs
		2	340	International organization	12	221	American Journal of Political Science
		3	339	Third World Quarterly	13	205	Development and Change
		4	329	World Politics	14	195	African Affairs
		5	327	International Security	15	173	The New York Times
		6	311	Journal of Peace Research	16	170	The Lancet
		7	294	World Development	17	168	Comparative Political Studies
		8	290	Journal of Conflict Resolution	18	158	The Quarterly Journal of Economics
		9	288	American Economic Review	19	153	Journal of Political Economy
		10	246	International Studies Quarterly	20	149	Journal of Modern African Studies

## Sheet: Figure 8
Year	failed/fragile/collapsing state research	failed/fragile/collapsing nation research	failed/fragile/collapsing country research	total research
1990	1	2	1	4
1991	3	2	1	6
1992	13	7	0	20
1993	9	3	0	12
1994	10	4	0	14
1995	14	5	1	20
1996	14	6	3	23
1997	18	3	1	22
1998	13	7	2	22
1999	18	3	2	22
2000	16	3	4	23
2001	17	3	2	22
2002	47	6	6	59
2003	38	4	8	50
2004	25	3	10	38
2005	39	10	4	51
2006	42	9	5	54
2007	53	7	6	66
2008	63	13	9	85
2009	84	15	11	109
2010	88	7	12	106
2011	82	17	11	108
2012	101	10	22	132
2013	93	12	20	123
2014	124	17	33	169
2015	125	14	25	162
2016	106	26	39	168
2017	132	22	29	180
2018	121	21	28	170
2019	119	23	35	173
2020	132	40	35	204

## Sheet: figure countries
		Countries/Regions	Record Count
		USA	955
		United Kingdom	454
		Germany	159
		Australia	151
		Canada	109
		Netherlands	83
		Switzerland	70
		China	59
		Sweden	53
		France	52
		Italy	48
		Denmark	44
		Norway	39
		South Africa	39
		South Korea	34
		Belgium	33
		Finland	31
		Israel	31
		Ireland	28
		Turkey	26
		Japan	22
		Spain	22
		Singapore	21
		Greece	17
		Wales	16
		Brazil	15
		Afghanistan	14
		Austria	14
		Nigeria	14
		North Ireland	13
		Portugal	12
		New Zealand	11
		Pakistan	11
		Czech Republic	10
		Uganda	10
		Democratic Republic of the Congo	9
		Kenya	9
		Hungary	8
		Bangladesh	7
		Chile	7
		Ghana	7
		India	7
		Indonesia	7
		Philippines	7
		Sudan	7
		Argentina	6
		Colombia	6
		Lebanon	6
		Mexico	6
		Qatar	6
		Bosnia and Herzegovina	5
		Egypt	5
		Estonia	5
		Ethiopia	5
		Liberia	5
		Serbia	5
		Somalia	5
		Taiwan	5
		United Arab Emirates	5
		Ukraine	5
		Cambodia	4
		Cameroon	4
		Cyprus	4
		Nepal	4
		Peru	4
		Poland	4
		Russia	4
		Rwanda	4
		Sierra Leone	4
		Burundi	3
		Guinea Bissau	3
		Iceland	3
		Kuwait	3
		Malaysia	3
		Romania	3
		South Sudan	3
		Thailand	3
		Zimbabwe	3
		Botswana	2
		Bulgaria	2
		Chad	2
		Costa Rica	2
		Croatia	2
		Georgia	2
		Lithuania	2
		Morocco	2
		Myanmar	2
		Republic of the Congo	2
		Slovenia	2
		Syria	2
		Tanzania	2
		Timor Leste	2
		Tunisia	2
		Venezuela	2
		Vietnam	2
		Yemen	2
		Algeria	1
		Angola	1
		Armenia	1
		Bahrain	1
		Barbados	1
		Burkina Faso	1
		Central African Republic	1
		Cote Ivoire	1
		Eritrea	1
		Fiji	1
		Gambia	1
		Hong Kong	1
		Iran	1
		Iraq	1
		Jordan	1
		Kazakhstan	1
		Lesotho	1
		Libya	1
		Luxembourg	1
		Malawi	1
		Malta	1
		Monaco	1
		Mongolia	1
		Mozambique	1
		Namibia	1
		Oman	1
		Palestine	1
		Paraguay	1
		Saudi Arabia	1
		Slovakia	1
		Sri Lanka	1
		Trinidad Tobago	1
		Zambia	1

## Sheet: Table A1
	Rank	Country/region	Publication	Country/region	Centrality	Country	Citations
	1	USA	955	USA	0.49	USA	24895
	2	England	454	England	0.42	England	8507
	3	Germany	159	Australia	0.16	Germany	2559
	4	Australia	151	Germany	0.16	Australia	1787
	5	Canada	109	France	0.15	Switzerland	1587
	6	Netherlands	83	Netherlands	0.11	Canada	1563
	7	Switzerland	70	Switzerland	0.09	Netherlands	1348
	8	Peoples R China	59	South Africa	0.09	Italy	1171
	9	Sweden	53	Norway	0.09	Sweden	1034
	10	France	52	Sudan	0.09	France	851
	11	Italy	48	Peru	0.08	Norway	767
	12	Denmark	44	Canada	0.06	Scotland	634
	13	Norway	39	Italy	0.06	Belgium	604
	14	South Africa	39	Tunisia	0.06	Peoples R China	583
	15	South Korea	34	Mozambique	0.06	Greece	504
	16	Belgium	33	Sweden	0.05	Finland	470
	17	Finland	31	Peoples R China	0.05	Singapore	452
	18	Israel	31	New Zealand	0.05	South Africa	421
	19	Ireland	28	Uganda	0.05	Denmark	420
	20	Japan	22	Denmark	0.04	Israel	388

## Sheet: Table A2
	Rank	Institutes	Documents	Institutes	Citations
	1	Univ. Oxford	38	Stanford Univ.	3657
	2	Columbia Univ.	36	Columbia Univ.	2107
	3	Harvard Univ.	33	Harvard Univ.	1213
	4	Univ. London	30	Univ. Oxford	942
	5	Univ. Birmingham	24	Univ. Manchester	899
	6	Univ. N Carolina	24	Univ. N Carolina	820
	7	Johns Hopkins Univ.	22	Univ. London London Sch Econ & Polit Sci	692
	8	Univ. Manchester	22	Univ. London	627
	9	Kings Coll London	21	Univ. Birmingham	533
	10	Yale Univ.	21	Univ. Chicago	526
	11	UCL	20	Johns Hopkins Univ.	521
	12	Univ. Calif Berkeley	20	Univ. Calif Berkeley	473
	13	London Sch Hyg & Trop Med	19	Yale Univ.	456
	14	Stanford Univ.	19	George Washington Univ.	436
	15	Australian Natl Univ.	18	Univ. Amsterdam	404
	16	Univ. Amsterdam	18	UCL	366
	17	World Bank	18	Kings Coll London	315
	18	Free Univ. Berlin	17	NYU	290
	19	Univ. Chicago	16	London Sch Hyg & Trop Med	276
	20	Univ. London London Sch Econ & Polit Sci	16	World Bank	249
	21	Univ. Sydney	16	Free Univ. Berlin	233
	22	Univ. Warwick	16	Univ. Queensland	225
	23	George Washington Univ.	15	Australian Natl Univ.	202
	24	NYU	15	Univ. Warwick	172
	25	Univ. Queensland	15	Univ. Sydney	161

## Sheet: TableA3
	Rank	Institutes	Freq	Rank	Institutes	Freq
	1	University of Oxford	37	9	The London School of Hygiene & Tropical Medicine	20
	2	Columbia University	35	10	University of California, Berkeley	20
	3	Harvard University	33	11	University College London	20
	4	University of London	30	12	King's College London	20
	5	University of Birmingham	24	13	Johns Hopkins University	20
	6	The University of North Carolina	23	14	Stanford University	19
	7	The University of Manchester	22	15	The Australian National University	18
	8	Yale University	21

## Sheet: Table A4
	Rank	Institutes	Citations	Documents	Rank	Institutes	Citations	Documents	Rank	Institutes	Citations	Documents
	1	Stanford Univ.	3657	19	11	Univ. Birmingham	533	24	21	Indiana Univ.	368	14
	2	Columbia Univ.	2107	36	12	Univ. Chicago	526	16	22	UCL	366	20
	3	Harvard Univ.	1213	33	13	Johns Hopkins Univ.	521	22	23	Kings Coll London	315	21
	4	Univ. Oxford	942	38	14	Univ. Calif Berkeley	473	20	24	Natl Univ. Singapore	314	14
	5	Univ. Manchester	899	22	15	Yale Univ.	456	21	25	Univ. Washington	314	14
	6	Univ. N Carolina	820	24	16	George Washington Univ.	436	15	26	Univ. Sussex	312	14
	7	Univ. Colorado	784	10	17	Univ. Amsterdam	404	18	27	NYU	290	15
	8	Univ. London London Sch Econ & Polit Sci	692	16	18	Univ. Zurich	403	12	28	Univ. British Columbia	282	13
	9	Univ. London	627	30	19	Univ. Michigan	402	13	29	London Sch Hyg & Trop Med	276	19
	10	Univ. Calif San Diego	568	12	20	London Sch Econ	371	11	30	Arizona State Univ.	259	11

## Sheet: Table A5
	Rank	Author	Citations	Documents	Rank	Author	Citations	Documents	Rank	Author	Citations	Documents
	1	James D. Fearon	3342	2	11	William Reno	200	5	21	Markus V. Hoehne	129	3
	2	David D. Laitin	3342	2	12	Margaret E. Kruk	174	3	22	Gearoid Millar	122	4
	3	Ken Menkhaus	348	3	13	Kate Meagher	163	3	23	Daniel P Alford	120	3
	4	James Piazza	338	3	14	Morton, A.D.	158	3	24	William Newbrander	116	5
	5	Tim Besley	303	4	15	Derick W. Brinkerhoff	155	6	25	Sophie Witter	111	7
	6	Torsten Persson	297	3	16	Shahar Hameiri	154	6	26	Neil A. Englehart	109	3
	7	Tobias Hagmann	265	3	17	Neil J. Mitchell	153	3	27	Jonathan Fox	109	3
	8	Paul Collier	256	5	18	Egbert Sondorp	151	7	28	Derrick Silove	98	4
	9	Charles T. Call	245	4	19	Ans Kolk	142	4	29	Harry Verhoeven	97	3
	10	Sabine C. Carey	214	5	20	Francois Lenfant	142	4	30	Justin V. Hastings	95	4

[truncated: 10 more sheets: Table A6, Table A7, Table A8, countries documents, table3, table4, Table A9, Table A10, Table A11, Table A12]
